# Supplementary material for: Exploring for HPLC-MS/MS Profiles and Biological Activities of Different Extracts from Allium lycaonicum Siehe ex Hayek from Turkey Flora
Source: Foods. 2023 Dec 17;12(24):4507. doi: 10.3390/foods12244507 (PMC10742650; doi:10.3390/foods12244507)
Supplement: Supplementary file 1 [file foods-12-04507-s001.zip]

Archive with 1 entries (1 files):
- foods-2736212-supplementary.pdf
